# Supplementary material for: Development and validation of the multi-dimensional health resilience scale for community-dwelling adults
Source: Front Public Health. 2025 Feb 12;13:1452738. doi: 10.3389/fpubh.2025.1452738 (PMC11864133; doi:10.3389/fpubh.2025.1452738)
Supplement: Supplementary file 1 [file Data_Sheet_1.xlsx]

## Sheet: Feedbacks on Dimensions
Health Resilience for Adults instrument
Operational definition:	Health resilience is an interactive dynamic process and outcome contributed by various factors which reflects one's positive adaptation and ability to maintain or regain health or quality of life, despite experiencing health adversity.
Dimensions	Description of dimension	Number of expertfs rated the dimension essential	Why is this dimension essential or not essential to measure health resilience?
Ability of self-adjustment	Describes an individual’s emotional, cognitive, and behaviourial reactions to disease diagnosis, treatment, prognosis or changes or impacts brought by the illness.	8	"The ability to receive an unexpected diagnosis, or a diagnosis of a chronic condition, make changes to one's lifestyle or even adjust to the limitations imposed by the condition without getting distressed are key to health resilience." "Ability of self-adjustment is one of the internal protective factor that facilitate to cope with health challenges." "Emotional resilience is part of psychologic…
Ability to obtain health information	Describes the actualized and/or perceived accessibility and sufficiency of reliable advice, suggestions, and information that is useful for self-evaluation or managing or overcoming health challenges.	8	"This is especially true in mental health. Mental health literacy determines their decision to seek care and from the right source." "This is essential because people's ability to obtain health information is also an interpersonal factor that facilitate to cope with health challenges." "Knowledge of the health care system and the ability to access this health information is critical to access to …
Healthcare affordability	Describes the availability and sufficiency of financial resources that an individual or a family unit owns or is able to tap on, to address the expenses related to health challenges.	7	"One does need finnacial resources to access and continue care. Whether it is the sipler ability to travel to the clinic or the more complex ability to take time off from work, this factor comes into play." "Healthcare affordability is one of the external protective factor that facilitate to cope with health challenges." "Affordability is key to resilience." "Finances play a large role in determi…
Interpersonal protective factors	Describes an individual’s personality, attitudes, beliefs, perceptions, and strengths which have protective influence on his/her responses toward health challenges.	8	"I feel this is a key factor that determines the ability of a person to deal with a health adversity. The ability to overcome a health adversity is to a significant extent a matter of the mind as well. The attitude determines the extent to which the person will accept the diagnosis, continue with teatment and deal with side-effects of medications." "The definition does not match the label given t…
Perception on medical services	Describes the accessibility and perceived quality of healthcare resources that a person can tap on to address health challenges.	4	"(Not essential)This can vary across providers, so if a person has the right attitude they will identify the right fit." "Accessibility and perceived quality on available medical services are one of the external protective factors that facilitate to cope with health challenges." "(Not essential) Individual may not be able to do this." "(Unsure)Just having perceptions of services being good does n…
Perception on social services	Describes the accessibility and perceived quality of social care resources that a person can tap on to address health challenges.	5	"Very important. Community resources are key to addressing adverse outcomes before they spiral out of control." "Accessibility and perceived quality on social services are one of the external protective factors that facilitate to cope with health challenges." "Just having perceptions of services being good does not improve health resilience directly, but they may seek services more often if they …
Supportiveness of social networks	Describes a person's perceived quality of relationship with his/her social networks (i.e. family& relatives, friends, colleagues, etc.) and perceived/received support from others in their social networks in times of health challenges.	7	"Central to social resilience." "I am not certain about this. There is some data to suggest that when people have supportive networks they may delay seeking help. Or the supportive network could advice them not to seek care due to religious or other factors. On the other hand it could be a positive impact as well. friends and family may convince the person to seek treatment or adhere to treatment…

## Sheet: Feedbacks on Items
S/N	Item	Number of experts rated item relevant to Health Resilience	Proposed dimension	Number of experts chose the proposed dimension	Number of experts chose "Relevant" or "very relevant"	Number of experts stated "Important" or "very important"	Consolidated feedbacks
1	I am determined to improve my health regardless of the difficulties / challenges	8	Interpersonal protective factors	3	7	7	"The dropdown scale should include psychological resilience." "Perhaps reword ability of self-adjustment." "Sounds a bit vague and loaded."
2	I keep up my daily routines during times of ill-health	6	Interpersonal protective factors	1	4	3	"This is asking too much of a person..." "I feel the item is too vague, and I can't really tell what it is trying to measure. Is it persistence? Consistency? Motivation? In addition, I also feel that the term "daily routine" is not well defined..."
3	I use my past experiences to manage my illness	7	Interpersonal protective factors	6	5	4	"According to Polk (1997), it comes under philosophical factor."
4	My past experiences help me deal with new problems related to my illness	7	Interpersonal protective factors	6	4	4	"According to Polk (1997), it comes under philosophical factor."
5	I gain confidence in coping health challenges from my past successes	6	Interpersonal protective factors	5	4	4	"According to Polk (1997), it comes under philosophical factor."
6	I see the bright side of life even though I am sick	7	Interpersonal protective factors	4	6	7	"This item seems to be assessing constructs of "hope" or "optimism", which are important motivators to recover."
7	My future is promising even if I am sick	7	Interpersonal protective factors	3	6	6	"There are too many known and unknown factors that will determine a 'bright future'. I am not sure that health resilience needs to look that far." "This item seems to be assessing constructs of "hope" or "optimism", which are important motivators to recover."
8	My health can improve even if I am sick	7	Interpersonal protective factors	3	6	6	"This item seems to be assessing constructs of "hope" or "optimism", which are important motivators to recover."
9	I am financially secure despite my current health and health care expenses	7	Affordability to healthcare	7	7	7	"It is important to be financially stable for a current healthcare need. However, I'm not sure if you would also like to measure financial security for future healthcare needs." "It is not essential, but might be interesting to note the value of finances on resilience."
10	I have financial / insurance plan(s) to meet my current health needs	7	Affordability to healthcare	7	7	6
11	I know where to seek financial support for my health care needs	8	Affordability to healthcare	8	7	6
12	I am financially stable for my current health needs	7	Affordability to healthcare	7	7	7	Overlaps with #9
13	I know where to get reliable information for my health condition	8	Ability to obtain health information	8	8	7	"What about adults without health 'conditions'? Are acute episodes included?"
14	I am able to find information that meets my health needs	7	Ability to obtain health information	7	7	6	"I think Question 14, 16 and 17: we are looking for similar information Better than #13. Suggest using #14."
15	I am able to ask doctors questions regarding my health condition	7	Ability to obtain health information	6	7	6	"Not all adults will have conditions. Perhaps the questions should be more broadly about 'health'. "
16	I am able to get adequate information for my health condition (i.e. diagnosis, test results, and treatments, etc.)	6	Ability to obtain health information	6	5	5
17	I am able to obtain sufficient information to address my health concerns	5	Ability to obtain health information	5	5	5	"Question 14 and 17 can merge" "How do you define "sufficient"? Respondent will ask "what is sufficient?"
18	I am aware of the medical services available for my health condition	8	Perception on medical services	5	6	6	"Although this may seem obvious, there may still be levels of awareness: all of the time, some of the time, etc."
19	I can access appropriate medical services (including but not limited to consultation, diagnosis, and treatment) that meet my needs	8	Perception on medical services	4	7	6	About 'medical services' but not perception
20	I have timely access to medical services for my healthcare needs	6	Perception on medical services	5	5	4	About 'medical services' but not perception
21	I am able to get medical staff's attention to address my needs	5	Perception on medical services	3	4	5	"What do you mean by "attention"?" "I had trouble understanding the intent of this item i.e. not sure what 'get attention' referred to."
22	I believe the medical staff will treat me with compassion and care	4	Perception on medical services	4	3	3	"Compassion and Care not necessrily related to quaility of care. "
23	I am involved in making decisions about my health care and treatment by the medical staff to the extent that I wish	4	Perception on medical services	3	3	3	"Loaded statement. I wasn’t able to determine its dimension. Some what in the self-efficacy or interpersonal domains but not directly about self-adjustment or protective factors for resilience"
24	I believe the medical staff will provide the best possible medical care to me when I need it	5	Perception on medical services	5	4	3
25	I am aware of the available social care services that potentially meet my health needs	8	Perception on social services	5	6	5	"Item seems to be about social service but not worded as 'perception'." "Challenge may be asking this of younger or midlife adults who do not know or see relevance of social services."
26	I have access to appropriate social services (i.e. family support services, counselling services, home care, day care, befriending, peer support, caregiver support, etc.) to that meet my health needs	7	Perception on social services	6	6	5	Item seems to be about social service but not worded as 'perception'
27	I believe the delivery of social services is effective in meeting my health needs if requires	2	Perception on social services	2	1	2	"Effective is a complex word. Do you mean "efficient"?" "Item wording has issues. Since 'believe' is used, it cant be 'is effective'. Consider 'will be' if appropriate."
28	I believe I will receive timely social services that meet my needs	6	Perception on social services	6	6	4
29	I have close and secure relationships with at least one family member	6	Supportiveness of social networks	5	5	4
30	My family is able to maintain a positive outlook on the future even if I am sick	4	Supportiveness of social networks	3	2	3	"This item does reflect some level of perceived social support. However, I did not feel it was relevant...I feel that this dimension has many good and reflective items below, so this item is not really essential." "Delete?"
31	My family's views on the importance of health is very similar to mine	3	Supportiveness of social networks	2	1	1	"Delete?"
32	There are strong bonds in my family to support each other in times of illness	7	Supportiveness of social networks	7	7	5
33	I have someone (e.g. family members/ friends/ colleagues) to support me if I require assistance to manage my health	8	Supportiveness of social networks	8	8	7
34	I have someone (e.g. family members/ friends/ colleagues) to discuss my health concerns with if I require support	7	Supportiveness of social networks	7	5	5
35	I have someone (i.e. family members/ friends/ colleagues, etc) who really cares about my health	6	Supportiveness of social networks	5	6	5	"Delete?"
36	I have someone (i.e. family members/ friends/ colleagues, etc) who can take good care of me when I am sick	6	Supportiveness of social networks	6	5	4	Repetition
37	I have someone (i.e. family members/ friends/ colleagues, etc) who can lend me a listening ear if I need to talk about my health concerns	6	Supportiveness of social networks	5	4	3	Repetition
38	I have someone (i.e. family members/ friends/ colleagues, etc) who always encourages me when I am sick	5	Supportiveness of social networks	4	4	4	""Encourage" too vague."
39	I take into account my current circumstances before making decisions affecting my health	5	Ability of self-adjustment	5	4	2	Delete?
40	I reflect about ongoing stressors and identify strategies to manage my health	7	Ability of self-adjustment	7	7	6
41	I reflect on my lifestyles or behaviours that may impact my health for better actions	6	Ability of self-adjustment	5	6	5
42	I manage to encourage myself when I feel challenged by my illness	7	Ability of self-adjustment	7	7	6
43	I am open to change my life priority or personal goals if my health requires	6	Ability of self-adjustment	5	5	5
44	I am open to adjust my personal roles if my health requires	4	Ability of self-adjustment	4	3	4	Overlap with previous question #43, Delete?
45	I focus on what I can do, not on what I cannot do for my health	5	Ability of self-adjustment	5	3	3	"Delete?" "I would recommend to split this item into 2, one to focus on what they can do, and one to focus on what they cannot do."
46	I am able to change my views or beliefs that I hold to adapt to my new health status	6	Ability of self-adjustment	6	6	4
47	I am able to adjust my expectations on life according to my new health status	7	Ability of self-adjustment	7	7	5
48	I believe that it is easy for me to accept a negative change to my health status	6	Ability of self-adjustment	5	5	5
49	I believe that falling ill is part of life	5	Ability of self-adjustment	4	3	2	Delete? "This item is relevant. However, the answer for this might be a bit leading, as it is unlikely that there will be people that will disagree with this, which questions its value."
50	I am able to take actions (i.e. exercise, change dietary habit, regular check-ups, seek medical care, stop smoking, reducing alcohol intake, etc.) to maintain or improve my health	7	Ability of self-adjustment	6	7	6	Overlap with #42, Delete?
51	I concentrate my efforts on solving problems or challenges arised from my illness instead of ignoring them.	8	Ability of self-adjustment	8	7	6	Overlap with #53? Revised
52	I am able to work out a plan to deal with challenges caused by my illness	7	Ability of self-adjustment	7	7	6
53	I avoid over-thinking about my illness	5	Ability of self-adjustment	5	3	4	Delete?
54	I am able to handle my negative emotions or feelings even when I feel challenged by my illness	7	Ability of self-adjustment	7	7	6
55	I choose to do something I enjoy when I am sick	5	Ability of self-adjustment	5	3	3	Delete? "In general, I feel the dimension on ability to self-manage has a good mix of items. There are sufficient items that can detect the person's ability to manage/regulate their decisions and cognition. Can consider adding a few more items on emotional regulation, as there only seems to be 2 items focusing on emotions. Can also include more items to look at stress, or feeling blue. Negative e…
56	I willingly make changes or find ways to accommodate my health condition	7	Ability of self-adjustment	7	7	6	Overlap with #41, Delete?
57	I find ways to balance my health with my life goals	6	Ability of self-adjustment	6	6	5
58	I am willing to seek advice or help to achieve better health	7	Ability of self-adjustment	2	7	6	Delete?
59	I willingly seek support from someone I trust to meet my health needs	6	Ability of self-adjustment	2	4	3	"very vague question. Would be difficult to interpret answers. Delete?"
60	I will seek advice or help from others for the health challenges I face	6	Ability of self-adjustment	1	4	3	Delete?
